# Supplementary material for: Genotypic similarities among the parthenogenetic Darevskia rock lizards with different hybrid origins
Source: BMC Evol Biol. 2020 Sep 16;20:122. doi: 10.1186/s12862-020-01690-9 (PMC7493426; doi:10.1186/s12862-020-01690-9)
Supplement: Supplementary file 1 — Additional file 1 : Table S1. Excel file with microsatellite genotypes of all studied parthenogenetic and sexually reproducing individuals, with the indication of species name. [file 12862_2020_1690_MOESM1_ESM.xlsx]

## Sheet: for structure-2rad-3val
	Species	Population	STR LOCI	Du161		Du183		Du231		Du255		Du365		Du418		Du47		Du218		Du323		Du215
arm.arm1	armeniaca	1	parthenogen	395	405	189	193	204	208	204	204	203	207	140	140	278	286	187	187	185	217	192	231
arm.arm2	armeniaca	1	parthenogen	395	403	189	193	204	208	204	204	203	207	140	140	278	286	187	187	185	213	192	231
arm.arm4	armeniaca	1	parthenogen	395	403	189	193	204	208	204	204	203	207	140	140	278	286	187	187	185	213	192	231
arm.arm7	armeniaca	1	parthenogen	395	403	189	193	204	208	204	204	203	207	140	140	278	286	187	187	185	213	192	231
a107.1arm	armeniaca	2	parthenogen	395	405	189	193	204	208	204	204	203	207	?	?	278	288	187	187	185	213	192	231
a107.3arm	armeniaca	2	parthenogen	395	403	189	193	204	208	204	204	203	207	136	136	278	288	187	187	185	213	192	231
A107.4ARM	armeniaca	2	parthenogen	395	403	189	193	204	208	204	204	203	207	?	?	278	286	187	187	185	213	231	231
A89.1ARM	armeniaca	2	parthenogen	395	405	189	193	204	208	204	204	203	207	136	136	278	286	187	187	185	213	192	231
A89.2ARM	armeniaca	2	parthenogen	?	?	189	193	204	208	?	?	203	207	136	136	278	286	187	187	185	213	231	231
A89.3ARM	armeniaca	2	parthenogen	399	399	189	193	200	214	178	178	199	213	150	150	278	286	199	199	185	213	227	244
A89.4ARM	armeniaca	2	parthenogen	395	403	189	193	204	208	204	204	203	207	140	140	278	286	187	187	185	213	192	231
A89.5ARR	armeniaca	2	parthenogen	395	405	189	193	204	208	204	204	203	207	136	136	278	286	187	187	185	213	231	231
A89.6ARM	armeniaca	2	parthenogen	399	399	189	193	200	214	178	178	199	213	144	144	278	286	199	199	185	213	227	244
C14A3	armeniaca	2	parthenogen	395	403	189	193	204	208	204	204	203	207	?	?	278	286	187	187	185	209	236	236
C24A1	armeniaca	2	parthenogen	395	399	189	193	204	208	204	204	203	207	?	?	278	286	187	187	185	213	236	236
C30A2	armeniaca	2	parthenogen	395	395	189	193	204	208	204	204	203	207	?	?	278	286	187	187	185	213	231	231
C34.A2	armeniaca	2	parthenogen	395	403	189	193	204	208	204	204	203	207	?	?	278	286	191	191	185	213	231	231
C40A1	armeniaca	2	parthenogen	395	399	189	193	204	208	204	204	203	207	?	?	278	286	187	187	185	213	231	231
C40A2	armeniaca	2	parthenogen	395	403	189	193	204	208	204	204	203	207	?	?	278	286	187	187	185	213	231	231
C41A1	armeniaca	2	parthenogen	395	399	189	193	204	208	204	204	203	207	?	?	278	286	187	187	185	213	236	236
C42A1	armeniaca	2	parthenogen	395	403	189	193	204	208	208	208	203	207	?	?	278	286	187	187	185	213	231	231
C7A6	armeniaca	2	parthenogen	419	427	185	185	208	212	?	?	207	207	144	144	272	320	195	195	209	229	196	196
A1arm1	armeniaca	3	parthenogen	395	411	189	193	204	208	204	204	203	207	140	140	278	286	187	187	185	213	192	192
A1arm10	armeniaca	3	parthenogen	395	411	189	193	204	208	204	204	203	207	140	140	278	286	187	187	185	213	192	192
A1arm11	armeniaca	3	parthenogen	?	?	189	193	204	208	204	204	203	207	140	140	278	286	187	187	185	213	192	192
A1arm2	armeniaca	3	parthenogen	395	411	189	193	204	208	204	204	203	207	140	140	278	286	187	187	185	213	192	192
A1arm3	armeniaca	3	parthenogen	395	411	189	193	204	208	204	204	203	207	?	?	278	286	187	187	185	213	192	192
A1arm4	armeniaca	3	parthenogen	395	411	189	193	204	208	204	204	203	207	?	?	278	286	187	187	185	213	192	192
A1arm5	armeniaca	3	parthenogen	395	411	189	193	204	208	204	204	203	207	?	?	278	286	187	187	185	213	192	192
A1arm6	armeniaca	3	parthenogen	395	411	189	193	204	208	204	204	203	207	140	140	278	286	187	187	185	213	192	192
A1arm7	armeniaca	3	parthenogen	395	405	189	193	204	208	204	204	203	207	?	?	278	286	187	187	185	213	192	192
A1arm8	armeniaca	3	parthenogen	395	411	189	193	204	208	204	204	203	207	140	140	278	286	187	187	185	213	192	192
A1arm9	armeniaca	3	parthenogen	395	411	189	193	204	208	204	204	203	207	140	140	278	286	187	187	185	213	192	192
A2arm1	armeniaca	3	parthenogen	395	411	189	193	204	208	204	204	203	207	140	140	278	286	187	187	185	213	192	192
A2arm2	armeniaca	3	parthenogen	395	411	189	193	204	208	204	204	203	207	140	140	278	286	187	187	185	213	192	192
A2arm3	armeniaca	3	parthenogen	395	411	189	193	204	208	204	204	203	207	140	140	278	286	187	187	185	213	192	192
A2arm4	armeniaca	3	parthenogen	395	405	189	193	204	208	204	204	203	207	140	140	278	286	187	187	185	213	192	192
A2arm5	armeniaca	3	parthenogen	?	?	189	193	204	208	204	204	203	207	140	140	286	286	187	187	185	213	192	192
A2arm6	armeniaca	3	parthenogen	395	405	189	193	204	208	204	204	203	207	140	140	278	286	187	187	185	213	192	192
A2arm7	armeniaca	3	parthenogen	395	411	189	193	204	208	204	204	203	207	140	140	278	286	187	187	185	213	192	192
A3arm1	armeniaca	3	parthenogen	395	405	189	193	204	208	204	204	203	207	140	140	278	286	187	187	185	213	192	192
A3arm2	armeniaca	3	parthenogen	395	403	189	193	204	208	204	204	203	207	140	140	278	286	187	187	185	213	192	192
A3arm3	armeniaca	3	parthenogen	395	403	189	193	204	208	204	204	203	207	140	140	278	286	187	187	185	213	?	?
A3arm4	armeniaca	3	parthenogen	367	415	185	197	208	208	200	210	207	207	?	?	286	286	195	199	225	233	192	192
A116.D1	dahli	4	parthenogen	399	403	189	193	200	214	178	178	199	213	?	?	?	?	?	?	185	213	231	244
A118D1	dahli	4	parthenogen	399	399	189	193	200	214	178	178	199	213	150	150	278	286	203	203	185	213	227	244
A19.D2	dahli	4	parthenogen	395	399	189	193	200	214	178	178	199	213	150	150	278	286	199	199	185	213	227	244
A19.D3	dahli	4	parthenogen	399	403	189	193	200	214	178	178	199	213	?	?	?	?	199	199	185	213	?	?
A19.D4	dahli	4	parthenogen	?	?	189	193	200	214	178	178	199	213	150	150	278	286	199	199	185	213	227	244
A19.D5	dahli	4	parthenogen	395	403	189	193	200	214	178	178	199	213	150	150	278	286	199	199	185	213	231	244
A19.D6	dahli	4	parthenogen	395	403	189	193	200	214	178	178	199	213	150	150	278	286	199	199	185	213	231	244
A19.D9	dahli	4	parthenogen	399	403	189	193	200	214	178	178	199	213	?	?	278	286	199	199	185	205	?	?
A19D.12	dahli	4	parthenogen	395	403	189	193	200	214	178	178	199	213	140	144	?	?	?	?	?	?	231	244
A19D.15	dahli	4	parthenogen	?	?	189	193	200	214	178	178	?	?	?	?	278	286	199	199	185	213	231	244
A21.Dahli1	dahli	4	parthenogen	399	399	189	193	200	214	178	178	199	213	154	154	278	286	199	199	185	213	227	244
A23.1dahli	dahli	4	parthenogen	399	399	189	193	200	214	178	178	199	213	?	?	278	286	199	199	185	213	231	244
A29D3	dahli	4	parthenogen	399	399	189	193	200	214	178	178	199	213	150	150	278	286	199	199	185	213	227	244
A30.D.7	dahli	4	parthenogen	399	399	189	193	200	214	?	?	199	213	?	?	278	286	203	203	185	217	227	244
A32.1.Dahli	dahli	4	parthenogen	399	399	189	193	200	214	180	180	199	213	?	?	278	286	199	199	185	217	227	244
A39D.D.5	dahli	4	parthenogen	399	399	189	193	200	214	178	178	199	213	154	154	278	286	199	199	185	213	227	248
A40.D1	dahli	4	parthenogen	?	?	189	193	200	214	178	178	199	213	?	?	278	286	199	199	185	213	?	?
A48.1.Dahli	dahli	4	parthenogen	399	399	189	193	200	214	178	178	199	213	?	?	278	278	195	195	185	213	?	?
A50.D1	dahli	4	parthenogen	399	399	189	193	200	214	178	178	199	213	?	?	278	286	203	203	185	213	227	244
A58.1.Dahli	dahli	4	parthenogen	?	?	189	193	200	214	178	178	199	213	?	?	278	286	199	199	185	213	227	244
A58.D.8	dahli	4	parthenogen	399	399	189	193	200	214	178	178	199	213	154	154	278	286	199	199	185	213	227	244
A78.D.2	dahli	4	parthenogen	395	403	189	193	204	208	208	208	203	207	?	?	278	278	199	199	185	213	227	244
A81DAHLI2	dahli	4	parthenogen	399	399	189	193	200	214	178	178	199	213	150	150	278	286	199	199	185	213	227	239
A89.2Dahli	dahli	4	parthenogen	399	399	189	193	200	214	178	178	199	213	?	?	278	286	199	199	185	213	227	244
A89.D.D.1	dahli	4	parthenogen	399	399	189	193	200	214	?	?	199	213	?	?	278	286	199	199	185	213	227	244
A89.D4	dahli	4	parthenogen	399	399	189	193	200	214	178	178	199	213	144	144	278	286	199	199	185	213	227	244
A89.D7	dahli	4	parthenogen	399	399	189	193	200	214	178	178	199	213	144	144	278	286	199	199	185	213	227	244
A89.D8dahli	dahli	4	parthenogen	399	399	189	193	200	214	178	178	199	213	144	144	?	?	?	?	?	?	227	244
Dahli.A58.3	dahli	4	parthenogen	399	399	193	195	200	214	178	178	199	213	144	154	?	?	?	?	?	?	227	244
rost.1	rostombekowi	5	parthenogen	391	391	199	209	200	200	184	194	199	199	136	136	282	282	195	195	185	197	227	248
rost.10	rostombekowi	5	parthenogen	391	391	199	209	200	200	184	194	199	199	136	136	282	282	195	195	185	197	227	248
rost.11	rostombekowi	5	parthenogen	391	391	199	209	200	200	184	188	199	199	136	136	282	282	195	195	185	197	227	252
rost.12	rostombekowi	5	parthenogen	395	395	199	209	200	200	184	190	199	199	136	136	282	282	195	195	185	197	227	252
rost.13	rostombekowi	5	parthenogen	395	395	199	209	200	200	184	190	199	199	136	136	282	282	195	195	185	197	227	252
rost.14	rostombekowi	5	parthenogen	391	391	199	209	200	200	184	190	199	199	136	136	282	282	195	195	185	197	227	252
rost.15	rostombekowi	5	parthenogen	395	395	199	209	200	200	184	190	199	199	136	136	282	282	195	195	185	197	227	252
rost.16	rostombekowi	5	parthenogen	395	395	199	209	200	200	184	190	199	199	136	136	282	282	195	195	185	197	227	252
rost.17	rostombekowi	5	parthenogen	391	391	199	209	200	200	184	190	199	199	136	136	282	282	195	195	185	197	227	252
rost.18	rostombekowi	5	parthenogen	391	391	199	209	200	200	184	190	199	199	136	136	282	282	195	195	185	197	227	252
rost.19	rostombekowi	5	parthenogen	391	391	199	209	200	200	190	190	199	199	136	136	282	282	195	195	185	197	227	252
rost.2	rostombekowi	5	parthenogen	391	391	199	209	200	200	184	194	199	199	136	136	282	282	195	195	185	197	227	248
rost.20	rostombekowi	5	parthenogen	395	395	199	209	200	200	184	190	199	199	136	136	282	282	195	195	185	197	227	252
rost.3	rostombekowi	5	parthenogen	391	391	199	209	200	200	184	194	199	199	136	136	282	282	195	195	185	197	227	248
rost.4	rostombekowi	5	parthenogen	391	391	199	209	200	200	184	194	199	199	136	136	282	282	195	195	185	197	227	248
rost.5	rostombekowi	5	parthenogen	391	391	199	209	200	200	184	194	199	199	136	136	282	282	195	195	185	197	227	248
rost.7	rostombekowi	5	parthenogen	391	391	199	209	200	200	184	194	199	199	136	136	282	282	195	195	185	197	227	248
rost.8	rostombekowi	5	parthenogen	391	391	199	209	200	200	184	194	199	199	136	136	282	282	195	195	185	197	227	248
rost.9	rostombekowi	5	parthenogen	391	391	199	209	200	200	184	194	199	199	136	136	282	282	195	195	185	197	227	248
C1bend10	bendimahiensis	6	parthenogen	391	391	193	201	216	218	186	186	215	217	?	?	282	282	191	217	217	217	204	220
C1bend11	bendimahiensis	6	parthenogen	391	391	193	201	216	218	186	186	215	217	?	?	282	282	191	217	217	217	204	224
C1bend12	bendimahiensis	6	parthenogen	391	391	193	201	218	218	186	186	?	?	?	?	282	282	191	217	217	217	204	220
C1bend9	bendimahiensis	6	parthenogen	391	391	193	201	216	218	186	186	?	?	140	144	282	282	191	217	217	217	204	220
TC1.bend1	bendimahiensis	6	parthenogen	391	391	193	201	216	218	186	186	215	217	?	?	282	282	191	217	217	217	204	204
TC1.bend2	bendimahiensis	6	parthenogen	391	391	193	201	216	218	186	186	215	217	?	?	282	282	191	217	217	217	204	220
TC1.bend3	bendimahiensis	6	parthenogen	391	391	193	201	216	218	186	186	215	217	?	?	282	282	191	217	217	217	204	220
TC1.bend4	bendimahiensis	6	parthenogen	391	391	193	201	216	218	186	186	215	217	?	?	282	282	191	217	217	217	204	220
TC1.bend5	bendimahiensis	6	parthenogen	391	391	193	201	216	218	186	186	215	217	?	?	282	282	191	217	217	217	204	224
TC1.bend6	bendimahiensis	6	parthenogen	391	391	193	201	216	224	186	186	215	223	?	?	282	282	191	217	217	217	204	224
TC1.bend7	bendimahiensis	6	parthenogen	391	391	193	201	216	218	186	186	215	217	?	?	282	282	191	217	217	217	204	220
V3bend1	bendimahiensis	6	parthenogen	391	391	193	201	216	218	186	186	215	217	144	144	282	282	195	217	213	213	204	224
V3bend2	bendimahiensis	6	parthenogen	391	391	193	201	216	218	186	186	215	217	?	?	282	282	195	217	213	213	204	224
V3bend3	bendimahiensis	6	parthenogen	391	391	193	201	216	218	186	186	215	217	144	144	282	282	195	217	?	?	204	224
p1.sap3	sapphirina	7	parthenogen	391	391	193	201	214	218	188	188	213	213	?	?	282	282	191	221	217	217	204	220
p1.sap4	sapphirina	7	parthenogen	391	391	193	201	214	218	188	188	?	?	?	?	282	282	191	217	217	217	204	220
p1.sap5	sapphirina	7	parthenogen	391	391	193	201	214	218	188	188	?	?	?	?	282	282	191	221	217	217	204	220
p1.sap6	sapphirina	7	parthenogen	391	391	193	201	214	218	188	188	?	?	?	?	282	282	191	221	217	217	204	220
p1.sap7	sapphirina	7	parthenogen	391	391	193	201	214	218	188	188	?	?	?	?	282	282	191	217	217	217	204	220
p2.sap3	sapphirina	7	parthenogen	391	391	193	201	214	218	188	188	?	?	?	?	282	282	191	221	217	217	204	220
p2.sap4	sapphirina	7	parthenogen	391	391	193	201	214	218	188	188	?	?	?	?	282	282	191	221	217	217	204	220
r/s1	sapphirina	7	parthenogen	399	399	193	201	214	214	188	188	?	?	?	?	282	282	195	217	213	213	204	220
r/s2	sapphirina	7	parthenogen	399	399	193	201	214	214	188	188	213	213	?	?	282	282	195	217	213	213	204	220
r/s3	sapphirina	7	parthenogen	399	399	193	201	214	214	188	188	?	?	?	?	282	282	195	217	213	213	204	220
r/s4	sapphirina	7	parthenogen	399	399	193	201	214	214	188	188	?	?	?	?	282	282	195	217	213	213	204	220
TP1.sap1	sapphirina	7	parthenogen	391	391	193	201	214	218	188	188	213	217	?	?	282	282	191	217	217	217	204	220
TP1.sap2	sapphirina	7	parthenogen	391	391	193	201	214	218	188	188	213	217	?	?	282	282	191	221	217	217	204	220
TP2.sap1	sapphirina	7	parthenogen	391	391	193	201	214	218	188	188	213	217	?	?	282	282	191	221	217	217	204	220
TP2.sap2	sapphirina	7	parthenogen	391	391	193	201	214	218	188	188	213	217	?	?	282	282	191	221	217	217	204	220
arm.uni1	unisexualis	8	parthenogen	395	395	199	211	194	216	158	158	?	?	136	136	282	282	?	?	201	201	216	227
arm.uni2	unisexualis	8	parthenogen	395	395	199	211	194	216	158	158	?	?	136	136	282	282	?	?	201	201	216	227
A4uni1	unisexualis	8	parthenogen	391	391	199	211	194	216	158	158	193	215	136	136	278	282	201	201	?	?	216	227
A4uni10	unisexualis	8	parthenogen	391	391	199	211	194	216	158	158	193	215	136	136	278	282	201	201	?	?	216	227
A4uni2	unisexualis	8	parthenogen	391	391	199	211	194	216	158	158	193	215	?	?	278	282	201	201	?	?	216	227
A4uni3	unisexualis	8	parthenogen	391	391	199	211	194	216	158	158	193	215	136	136	278	282	201	201	?	?	216	227
A4uni4	unisexualis	8	parthenogen	391	391	199	211	194	216	158	158	193	215	136	136	278	282	201	201	189	199	216	227
A4uni5	unisexualis	8	parthenogen	391	391	199	211	194	216	158	158	193	215	?	?	278	282	201	201	?	?	216	227
A4uni6	unisexualis	8	parthenogen	391	391	199	211	194	216	158	158	193	215	136	136	278	282	201	201	189	201	216	227
A4uni7	unisexualis	8	parthenogen	391	391	199	211	194	216	158	158	193	215	136	136	278	282	201	201	189	199	216	227
A4uni8	unisexualis	8	parthenogen	391	391	199	211	194	216	158	158	193	215	136	136	278	282	201	201	?	?	216	227
A4uni9	unisexualis	8	parthenogen	391	391	199	211	194	216	158	158	193	215	136	136	278	282	201	201	?	?	216	227
Ag1uni1	unisexualis	8	parthenogen	391	391	199	211	194	216	164	164	193	215	136	136	278	282	201	203	189	199	220	227
Ag1uni10	unisexualis	8	parthenogen	391	391	199	211	194	216	164	164	193	215	136	136	278	282	201	203	?	?	220	227
Ag1uni2	unisexualis	8	parthenogen	391	391	199	211	194	216	164	164	193	215	136	136	278	282	201	203	?	?	220	220
Ag1uni3	unisexualis	8	parthenogen	391	391	199	211	194	216	164	164	193	215	136	136	278	282	201	203	189	199	220	227
Ag1uni4	unisexualis	8	parthenogen	391	391	199	211	194	216	164	164	193	215	136	136	278	282	201	203	?	?	220	227
Ag1uni5	unisexualis	8	parthenogen	391	391	199	211	194	216	164	164	193	215	136	136	278	282	201	203	189	199	220	227
Ag1uni6	unisexualis	8	parthenogen	391	391	199	211	194	216	164	164	193	215	136	136	278	282	201	203	189	199	220	227
Ag1uni7	unisexualis	8	parthenogen	391	391	199	211	194	216	164	164	193	215	136	136	278	282	201	203	?	?	220	227
Ag1uni8	unisexualis	8	parthenogen	391	391	199	211	194	216	164	164	193	215	136	136	278	282	201	203	199	199	?	?
Ag1uni9	unisexualis	8	parthenogen	391	391	199	211	194	216	164	164	193	215	136	136	278	282	201	203	?	?	220	227
E1unl0	unisexualis	19	parthenogen	?	?	197	199	222	226	170	170	?	?	136	136	282	288	195	195	213	213	208	208
E2uni1	unisexualis	8	parthenogen	391	391	199	211	194	216	158	158	193	215	136	136	278	282	201	203	189	199	216	227
E2uni2	unisexualis	8	parthenogen	391	391	199	211	194	216	158	158	193	215	136	136	278	282	201	203	189	199	216	227
E2uni3	unisexualis	8	parthenogen	395	395	199	211	194	216	158	158	193	215	136	136	278	282	201	203	189	199	216	227
E2uni4	unisexualis	8	parthenogen	391	391	199	211	194	216	158	158	193	215	136	136	278	282	201	203	?	?	216	227
E2uni5	unisexualis	8	parthenogen	391	391	199	211	194	216	158	158	193	215	136	136	278	282	201	203	189	199	216	227
E2uzz1	uzzelli	9	parthenogen	407	407	197	199	194	204	204	204	193	203	144	144	264	282	195	201	?	?	192	227
E2uzz10	uzzelli	9	parthenogen	407	407	197	199	194	204	204	204	193	203	144	144	264	282	195	201	213	225	192	227
E2uzz2	uzzelli	9	parthenogen	407	407	197	199	194	204	204	204	193	203	144	144	264	282	195	201	225	225	192	227
E2uzz3	uzzelli	9	parthenogen	407	407	197	199	194	204	204	204	193	203	144	144	264	282	195	201	225	225	192	192
E2uzz4	uzzelli	9	parthenogen	407	407	197	199	194	204	204	204	193	203	144	144	282	282	195	201	225	225	192	227
E2uzz5	uzzelli	9	parthenogen	407	407	197	199	194	204	204	204	193	203	144	144	264	282	195	201	213	225	192	192
E2uzz6	uzzelli	9	parthenogen	407	407	197	199	194	204	204	204	193	203	144	144	264	282	195	201	225	225	192	192
E2uzz7	uzzelli	9	parthenogen	403	403	195	199	194	204	204	204	193	203	140	140	264	282	195	201	221	221	196	196
E2uzz8	uzzelli	9	parthenogen	407	407	197	199	194	204	204	204	193	203	144	144	264	282	195	201	?	?	192	227
E2uzz9	uzzelli	9	parthenogen	407	407	197	199	194	204	204	204	193	203	144	144	264	282	195	201	?	?	192	227
K1uzz1	uzzelli	9	parthenogen	399	399	195	199	194	204	204	204	193	203	?	?	264	282	199	203	233	233	196	227
K1uzz3	uzzelli	9	parthenogen	399	399	195	199	194	204	206	206	193	203	140	140	264	282	199	203	229	229	196	227
K1uzz4	uzzelli	9	parthenogen	399	399	195	199	194	204	204	204	193	203	140	140	264	282	199	203	229	229	196	196
K1uzz5	uzzelli	9	parthenogen	399	399	195	199	194	204	206	206	193	203	140	140	264	282	199	203	229	229	196	196
K1uzz6	uzzelli	9	parthenogen	395	395	197	199	194	204	204	204	193	203	144	144	264	288	195	201	225	225	192	227
K1uzz7	uzzelli	9	parthenogen	399	399	195	199	194	204	206	206	193	203	140	140	264	282	199	203	229	229	196	196
K1uzz8	uzzelli	9	parthenogen	399	399	195	199	194	204	206	206	193	203	140	140	264	282	199	203	229	229	196	227
ban.mix10	mixta	10	sexually reproducing	399	407	189	189	216	216	182	182	215	215	?	?	?	?	191	191	185	185	218	218
ban.mix2	mixta	10	sexually reproducing	439	439	189	189	216	216	182	182	215	215	?	?	296	296	191	191	185	185	218	218
ban.mix4	mixta	10	sexually reproducing	435	435	187	189	212	218	192	192	211	217	?	?	?	?	195	195	185	185	239	239
ban.mix5	mixta	10	sexually reproducing	399	399	189	189	206	216	206	208	205	215	?	?	286	286	?	?	185	185	239	239
C46.m7	mixta	10	sexually reproducing	407	407	189	189	208	208	178	178	207	207	?	?	278	278	?	?	185	185	239	244
C46.m8	mixta	10	sexually reproducing	395	403	189	189	208	214	?	?	207	213	?	?	278	278	?	?	185	185	227	244
C55.m15	mixta	10	sexually reproducing	383	409	185	189	208	218	172	172	207	217	?	?	?	?	?	?	185	185	244	248
C58.m1	mixta	10	sexually reproducing	403	411	185	187	210	212	?	?	209	211	?	?	286	286	183	183	181	185	231	248
C62.m1	mixta	10	sexually reproducing	389	399	205	205	220	220	?	?	205	221	?	?	270	296	?	?	217	217	231	231
C72.17.m4	mixta	10	sexually reproducing	435	435	187	189	212	218	192	192	211	217	?	?	?	?	195	195	185	185	239	239
C72.17.m7	mixta	10	sexually reproducing	399	407	185	187	208	216	192	200	207	215	?	?	?	?	?	?	185	185	218	218
C72.17.m9	mixta	10	sexually reproducing	435	435	189	189	206	218	?	?	205	217	?	?	286	286	195	195	185	185	244	244
C72.17m2	mixta	10	sexually reproducing	439	439	189	189	216	216	?	?	215	215	?	?	296	296	191	191	185	185	218	218
C46.m10	mixta	10	sexually reproducing	373	401	189	189	214	214	178	178	213	213	?	?	278	278	?	?	185	185	236	248
C46.m9	mixta	10	sexually reproducing	371	371	189	189	212	214	?	?	211	213	?	?	278	278	195	195	185	185	239	244
C55.m12	mixta	10	sexually reproducing	391	399	181	189	212	218	176	176	211	217	?	?	?	?	?	?	177	185	218	218
C55.m17	mixta	10	sexually reproducing	383	395	187	189	218	222	176	176	217	221	158	162	286	286	183	187	185	185	227	244
C55.m7	mixta	10	sexually reproducing	415	419	185	187	216	216	178	178	215	215	?	?	296	296	207	207	185	185	236	252
C56.m1	mixta	10	sexually reproducing	391	415	181	189	212	218	172	178	211	217	?	?	?	?	?	?	185	185	231	252
C61.m1	mixta	10	sexually reproducing	?	?	189	189	206	208	?	?	205	205	158	158	278	278	?	?	185	185	218	218
C61.m3	mixta	10	sexually reproducing	?	?	187	187	206	206	182	190	205	205	?	?	284	284	191	191	185	185	218	218
C61.m4	mixta	10	sexually reproducing	439	439	189	189	208	212	178	178	207	211	?	?	278	278	195	195	185	185	239	239
C61.m5	mixta	10	sexually reproducing	395	395	187	189	216	216	?	?	215	215	150	154	278	278	191	191	185	185	218	218
C61.m6	mixta	10	sexually reproducing	395	435	187	187	212	212	178	178	211	211	?	?	286	286	?	?	185	185	244	244
C72.17.m3	mixta	10	sexually reproducing	395	395	187	187	208	216	184	190	207	215	?	?	?	?	?	?	185	185	239	239
F38.m5	mixta	10	sexually reproducing	399	411	189	191	206	206	204	204	205	205	?	?	?	?	199	199	185	185	244	244
F50.m1	mixta	10	sexually reproducing	395	403	187	191	204	206	172	172	203	205	?	?	296	296	?	?	185	185	248	256
F38.17m1	mixta	11	sexually reproducing	395	403	?	?	204	212	?	?	203	211	?	?	290	304	201	201	185	185	236	236
F38.m1	mixta	11	sexually reproducing	399	407	191	191	206	206	?	?	205	205	?	?	?	?	187	187	185	185	236	236
F38.m3	mixta	11	sexually reproducing	391	403	189	189	204	206	202	204	203	205	?	?	282	300	?	?	185	185	239	239
F49.m1	mixta	11	sexually reproducing	411	411	187	191	204	206	?	?	203	205	?	?	?	?	201	201	185	185	236	236
F50.17m4	mixta	11	sexually reproducing	395	399	189	189	208	208	?	?	205	207	?	?	?	?	?	?	185	185	248	256
F50.17m5	mixta	11	sexually reproducing	403	407	189	189	206	212	?	?	205	211	?	?	278	300	187	187	185	185	239	248
F5017.m8	mixta	11	sexually reproducing	395	403	189	191	208	208	192	194	207	207	?	?	278	278	187	187	185	185	227	244
le1.mix1	mixta	11	sexually reproducing	403	403	191	191	204	206	188	188	203	205	?	?	282	300	201	201	185	185	227	244
le1.mix2	mixta	11	sexually reproducing	399	403	189	189	204	208	182	186	203	207	?	?	278	278	209	209	185	185	227	227
M.le1	mixta	11	sexually reproducing	395	403	?	?	204	206	192	192	203	205	?	?	?	?	187	187	185	185	224	227
mixta.le2	mixta	11	sexually reproducing	407	419	189	189	204	206	196	196	203	205	?	?	278	296	205	205	185	185	236	248
Q14.m1	mixta	11	sexually reproducing	403	415	187	187	208	212	?	?	207	211	?	?	?	?	187	187	185	185	224	224
SC3.m1	mixta	11	sexually reproducing	407	411	189	189	206	212	186	186	205	211	?	?	?	?	187	201	185	185	?	?
SC7.m1	mixta	11	sexually reproducing	403	407	189	189	204	206	?	?	203	205	?	?	?	?	201	201	185	185	244	258
SC7.m2	mixta	11	sexually reproducing	395	407	187	189	204	212	?	?	203	211	?	?	278	278	187	187	185	185	236	248
GA.radd47	raddei	17	sexually reproducing	385	389	215	215	200	204	176	188	199	203	?	?	264	264	205	205	177	185	227	231
GA.radd50	raddei	17	sexually reproducing	411	411	193	195	200	200	182	190	199	199	?	?	256	282	187	191	187	197	256	258
GA.radd67juv	raddei	17	sexually reproducing	411	411	193	193	200	200	182	184	199	199	140	158	256	282	191	199	?	?	252	258
C70.nairensis5	raddei	13	sexually reproducing	403	407	199	201	204	212	194	194	?	?	?	?	264	264	197	197	?	?	227	227
C7017.radd2	raddei	13	sexually reproducing	387	399	195	199	204	204	202	202	203	203	?	?	264	264	197	197	?	?	227	227
var18.radd1	raddei	13	sexually reproducing	379	387	?	?	200	208	196	196	?	?	?	?	264	264	197	197	213	213	?	?
K2rad1	raddei	14	sexually reproducing	387	403	201	203	212	220	202	204	?	?	?	?	264	282	201	203	211	229	?	?
K2rad10	raddei	14	sexually reproducing	391	391	201	201	212	216	204	204	?	?	?	?	264	292	201	201	211	229	236	236
K2rad2	raddei	14	sexually reproducing	391	395	201	201	204	206	204	204	201	203	?	?	264	282	?	?	211	229	227	236
K2rad3	raddei	14	sexually reproducing	387	391	197	201	202	214	204	206	?	?	?	?	264	292	201	203	211	229	231	244
K2rad4	raddei	14	sexually reproducing	379	383	201	201	206	210	204	204	?	?	?	?	264	264	201	203	211	229	227	236
K2rad5	raddei	14	sexually reproducing	391	391	201	201	202	208	202	204	?	?	?	?	264	292	201	203	211	229	227	244
K2rad6	raddei	14	sexually reproducing	393	395	203	207	204	206	204	204	203	205	?	?	264	292	?	?	211	229	231	239
K2rad7	raddei	14	sexually reproducing	391	391	197	201	202	204	204	204	201	203	?	?	264	264	203	203	211	229	227	227
K2rad8	raddei	14	sexually reproducing	391	395	197	197	214	216	204	204	?	?	?	?	264	292	203	203	211	229	227	244
K2rad9	raddei	14	sexually reproducing	387	391	201	201	192	196	202	202	?	?	?	?	264	264	201	201	211	229	216	231
TD1.rad1	raddei	14	sexually reproducing	387	403	201	201	208	210	188	188	207	209	?	?	?	?	203	207	?	?	220	220
TD1.rad4	raddei	14	sexually reproducing	391	403	201	201	206	212	188	188	205	211	?	?	260	288	203	211	?	?	216	216
TD1.rad5	raddei	14	sexually reproducing	407	415	201	201	200	208	188	190	199	207	?	?	?	?	203	211	?	?	220	220
V1rad1	raddei	14	sexually reproducing	387	387	201	201	210	210	184	184	209	209	?	?	288	288	201	211	193	197	220	227
V1rad2	raddei	14	sexually reproducing	387	395	201	201	210	210	186	186	209	209	?	?	?	?	211	211	193	197	216	220
V1rad4	raddei	14	sexually reproducing	387	391	199	201	206	212	184	186	205	211	?	?	260	260	?	?	?	?	216	224
V1rad5	raddei	14	sexually reproducing	391	391	199	199	204	210	186	186	203	209	?	?	260	288	?	?	?	?	216	224
V1rad6	raddei	14	sexually reproducing	391	391	201	201	198	206	186	186	197	205	?	?	260	260	?	?	?	?	216	216
V1rad7	raddei	14	sexually reproducing	387	391	199	199	204	210	186	186	203	209	?	?	260	288	?	?	?	?	220	224
V1rad8	raddei	14	sexually reproducing	387	395	199	201	198	198	186	188	197	197	?	?	288	288	?	?	?	?	220	224
V2rad1	raddei	14	sexually reproducing	391	391	199	201	198	206	182	186	197	205	?	?	260	288	211	211	?	?	216	220
V2rad10	raddei	14	sexually reproducing	391	391	201	201	206	210	184	184	205	209	140	140	260	260	203	203	?	?	216	216
V2rad2	raddei	14	sexually reproducing	391	395	201	201	198	208	182	182	197	207	?	?	260	288	?	?	?	?	216	224
V2rad4	raddei	14	sexually reproducing	391	395	201	201	198	206	182	182	197	205	?	?	260	288	?	?	?	?	216	220
V2rad5	raddei	14	sexually reproducing	391	395	199	201	206	210	182	184	?	?	140	144	260	288	?	?	?	?	216	224
V2rad6	raddei	14	sexually reproducing	391	395	199	201	?	?	182	182	?	?	140	144	260	260	203	211	?	?	216	216
V2rad7	raddei	14	sexually reproducing	391	391	201	201	202	204	182	186	?	?	?	?	288	288	203	211	?	?	212	216
V2rad8	raddei	14	sexually reproducing	387	391	201	201	206	210	184	184	205	209	140	144	260	288	203	203	?	?	212	220
V2rad9	raddei	14	sexually reproducing	391	395	201	201	198	208	182	182	?	?	140	144	260	288	?	?	?	?	192	216
GA.port11mw	portschinskii	17	sexually reproducing	405	411	191	195	200	200	182	184	199	199	144	144	256	282	195	199	187	197	256	256
GA.port20	portschinskii	17	sexually reproducing	405	419	193	195	200	200	178	184	199	199	140	140	256	256	187	195	187	197	244	256
GA.port7	portschinskii	17	sexually reproducing	405	411	193	195	200	200	182	182	199	199	140	144	256	282	187	187	187	197	244	256
A10P4	portschinskii	17	sexually reproducing	415	419	193	193	200	200	188	188	199	199	?	?	?	?	179	187	193	197	231	239
A120.p1	portschinskii	17	sexually reproducing	?	?	193	193	200	200	188	188	199	199	?	?	?	?	191	199	193	197	244	248
A15.p1	portschinskii	17	sexually reproducing	405	419	193	195	200	200	188	188	199	199	?	?	?	?	187	191	201	213	?	?
A31.D.por1	portschinskii	17	sexually reproducing	461	461	193	195	200	200	?	?	199	199	?	?	272	286	187	217	183	193	252	252
A43.D.por1	portschinskii	17	sexually reproducing	399	405	193	193	200	200	192	194	199	199	?	?	?	?	205	205	193	193	?	?
A51.1porch	portschinskii	17	sexually reproducing	405	405	193	193	200	200	170	170	199	199	?	?	?	?	217	217	183	193	?	?
A56.p.1	portschinskii	17	sexually reproducing	403	405	191	191	200	200	186	192	199	199	?	?	?	?	205	205	189	193	224	231
A58.D.p2	portschinskii	17	sexually reproducing	405	461	193	195	200	200	170	170	199	199	?	?	304	304	183	183	221	221	227	239
A85.p1	portschinskii	17	sexually reproducing	403	405	193	195	200	200	180	180	199	199	?	?	?	?	191	195	193	213	252	258
A99PORTSCH2	portschinskii	17	sexually reproducing	405	411	193	195	200	200	?	?	199	199	?	?	328	328	?	?	?	?	227	244
C10.val2	valentini	18	sexually reproducing	403	415	197	197	204	208	210	210	203	207	136	154	?	?	195	199	213	221	192	192
C12.val1	valentini	18	sexually reproducing	411	423	185	185	200	204	208	208	199	203	154	158	?	?	195	199	209	221	192	192
C18.val4	valentini	18	sexually reproducing	405	411	185	195	204	208	206	206	203	207	158	162	272	286	195	195	213	221	192	196
C28.val3	valentini	18	sexually reproducing	411	423	185	195	204	204	202	210	203	203	150	154	?	?	195	195	205	209	192	192
C28.val4	valentini	18	sexually reproducing	383	383	185	195	200	204	200	202	199	203	140	162	288	288	187	195	209	209	192	196
C29.val4	valentini	18	sexually reproducing	405	405	197	197	204	204	202	202	203	203	150	154	?	?	191	203	205	213	192	192
C33.val2	valentini	18	sexually reproducing	399	415	185	195	204	206	198	198	?	?	150	154	?	?	191	199	209	221	192	196
C34.val3	valentini	18	sexually reproducing	411	419	195	195	200	206	200	200	199	205	144	158	272	282	195	195	213	225	192	196
C35.val1	valentini	18	sexually reproducing	395	405	195	197	200	200	200	200	199	199	144	154	272	320	195	199	203	213	192	192
C36.val1	valentini	18	sexually reproducing	415	419	185	195	200	200	200	210	199	199	150	154	?	?	191	203	217	225	192	192
C3val1	valentini	18	sexually reproducing	403	423	195	195	204	214	?	?	?	?	144	144	288	316	195	195	213	225	192	192
C7.val3	valentini	18	sexually reproducing	411	423	185	197	200	204	198	198	199	203	136	158	?	?	195	199	209	225	192	196
C9val6	valentini	18	sexually reproducing	411	411	185	201	200	204	198	208	199	203	144	154	?	?	191	191	217	225	192	192
A3val2	valentini	19	sexually reproducing	415	415	185	185	200	200	200	208	199	199	140	150	286	286	195	195	217	233	192	192
A5val10	valentini	19	sexually reproducing	?	?	185	197	200	204	?	?	199	203	?	?	292	292	195	195	209	209	192	192
A5val2	valentini	19	sexually reproducing	411	411	185	197	200	200	200	200	199	199	140	140	282	282	187	195	?	?	192	192
A5val3	valentini	19	sexually reproducing	405	415	197	197	200	200	200	200	199	199	?	?	286	286	187	195	209	221	192	192
A5val4	valentini	19	sexually reproducing	?	?	185	197	200	204	202	202	199	203	140	150	282	282	191	195	209	233	192	192
A5val5	valentini	19	sexually reproducing	405	411	185	197	200	204	202	202	199	203	?	?	286	286	195	195	209	217	196	196
A5val6	valentini	19	sexually reproducing	?	?	185	195	200	200	206	206	199	199	144	144	286	286	187	187	209	233	192	192
E1.val1	valentini	19	sexually reproducing	389	411	197	199	220	238	?	?	?	?	146	146	282	282	195	195	191	201	208	208
e1.val2	valentini	19	sexually reproducing	411	411	197	197	220	222	158	172	?	?	136	136	278	288	195	199	209	221	208	224
e1.val3	valentini	19	sexually reproducing	389	405	197	197	234	238	158	172	?	?	142	142	280	282	187	199	203	213	200	208
e1.val4	valentini	19	sexually reproducing	405	411	209	209	226	232	158	172	?	?	142	142	288	288	195	203	201	217	208	212
e1.val5	valentini	19	sexually reproducing	389	411	197	199	218	220	172	172	?	?	136	136	?	?	195	195	217	217	208	208
TC2.val1	valentini	19	sexually reproducing	411	411	195	195	224	224	168	170	223	223	?	?	282	282	183	195	185	197	204	204
TC2.val2	valentini	19	sexually reproducing	405	411	193	193	208	224	168	170	207	223	?	?	282	282	183	195	193	205	204	204
TC2.val5	valentini	19	sexually reproducing	411	419	193	193	208	208	168	170	207	207	?	?	282	282	191	191	193	205	204	204
TC3.val1	valentini	19	sexually reproducing	411	411	193	193	206	208	172	174	205	207	?	?	?	?	183	187	?	?	204	204
